# Supplementary material for: An Event-Driven Self-Healing Routing and Topology Maintenance Mechanism for Surface-Deployed Wireless Sensor Networks in Ocean Environments
Source: Sensors (Basel). 2026 Jun 20;26(12):3915. doi: 10.3390/s26123915 (PMC13307351; doi:10.3390/s26123915)
Supplement: Supplementary file 1 [file sensors-26-03915-s001.zip]

Archive with 4 entries (3 files):
- Supplementary_File S1/
- Supplementary_File S1/Supplementary_File_S1_Reproducibility_Materials.pdf
- Supplementary_File S1/Supplementary_File_S1_Run_Level_Data.xlsx
- Supplementary_File S2.pdf
