# Supplementary material for: An Event-Driven Self-Healing Routing and Topology Maintenance Mechanism for Surface-Deployed Wireless Sensor Networks in Ocean Environments
Source: Sensors (Basel). 2026 Jun 20;26(12):3915. doi: 10.3390/s26123915 (PMC13307351; doi:10.3390/s26123915)
Supplement: Supplementary file 1 [file sensors-26-03915-s001.zip › Supplementary_File S1/Supplementary_File_S1_Run_Level_Data.xlsx]

## Sheet: CH disconnection rate
Full-period mean CH disconnection rate	Run 1	Run 2	Run 3	Run 4	Run 5	Run 6	Run 7	Run 8	Run 9	Run 10		average	standard deviation	95% CL
DARCR	0.0827833	0.0853	0.0787167	0.0697833	0.0909167	0.0770167	0.0775167	0.0806	0.08495	0.0875333		0.0815117	0.00609979	0.00436353
MBC-Based	0.14545	0.1529	0.138167	0.153433	0.13975	0.14525	0.152583	0.150417	0.137083	0.141833		0.145687	0.00634986	0.00454242
Proposed-Local	0.108132	0.0798233	0.0902167	0.111073	0.0859583	0.0644683	0.090905	0.094845	0.0905917	0.0970533		0.0913067	0.0133416	0.00954397
Proposed-Hybrid	0.0515167	0.0631317	0.0485867	0.05283	0.0575067	0.0455117	0.04293	0.049635	0.0493533	0.0539333		0.0514935	0.00582089	0.00416401
HEED-Based	0.165012	0.112267	0.125393	0.137992	0.158627	0.119718	0.14446	0.146802	0.125545	0.138228		0.137404	0.0169354	0.0121149
Final-third mean CH disconnection rate	Run 1	Run 2	Run 3	Run 4	Run 5	Run 6	Run 7	Run 8	Run 9	Run 10		average	standard deviation	95% CL
DARCR	0.0646	0.06905	0.0687	0.057	0.0853	0.06435	0.06505	0.0625	0.06875	0.0839		0.06892	0.00901003	0.00644539
MBC-Based	0.19985	0.2607	0.195	0.2767	0.1907	0.2069	0.2542	0.25755	0.1834	0.21445		0.223945	0.0345235	0.0246967
Proposed-Local	0.177345	0.172655	0.186585	0.19284	0.170735	0.131255	0.158425	0.098695	0.158525	0.184915		0.163197	0.0288082	0.0206082
Proposed-Hybrid	0.088595	0.122325	0.08246	0.087375	0.100075	0.058505	0.056105	0.104575	0.065975	0.08502		0.085101	0.0208896	0.0149435
HEED-Based	0.27894	0.1818	0.227325	0.232195	0.292245	0.18643	0.24029	0.23049	0.216305	0.25636		0.234238	0.0354527	0.0253613
Late-stage 95th-percentile peak	Run 1	Run 2	Run 3	Run 4	Run 5	Run 6	Run 7	Run 8	Run 9	Run 10		average	standard deviation	95% CL
DARCR	0.171	0.17	0.149	0.158	0.172	0.169	0.186	0.15	0.156	0.159		0.164	0.0115662	0.00827399
MBC-Based	0.458	0.497	0.55	0.548	0.541	0.505	0.484	0.494	0.504	0.467		0.5048	0.032403	0.0231797
Proposed-Local	0.3717	0.337	0.406	0.3163	0.4068	0.216	0.358	0.2608	0.3098	0.4608		0.34432	0.0727893	0.0520703
Proposed-Hybrid	0.1645	0.2263	0.1333	0.188	0.2323	0.1328	0.128	0.1802	0.1635	0.1721		0.1721	0.0365248	0.0261283
HEED-Based	0.4678	0.32	0.4123	0.4008	0.5192	0.3185	0.4648	0.3967	0.3655	0.482		0.41476	0.0682685	0.0488363

## Sheet: CH disconnection rate P value
Full-period			Final-third			Late-stage 95th
Proposed-Hybrid	DARCR		Proposed-Hybrid	DARCR		Proposed-Hybrid	DARCR
0.0515167	0.0827833		0.088595	0.0646		0.1645	0.171
0.0631317	0.0853		0.122325	0.06905		0.2263	0.17
0.0485867	0.0787167		0.08246	0.0687		0.1333	0.149
0.05283	0.0697833		0.087375	0.057		0.188	0.158
0.0575067	0.0909167		0.100075	0.0853		0.2323	0.172
0.0455117	0.0770167		0.058505	0.06435		0.1328	0.169
0.04293	0.0775167		0.056105	0.06505		0.128	0.186
0.049635	0.0806		0.104575	0.0625		0.1802	0.15
0.0493533	0.08495		0.065975	0.06875		0.1635	0.156
0.0539333	0.0875333		0.08502	0.0839		0.1721	0.159
P value	1.43416e-09		P value	0.0436601		P value	0.517822
Full-period			Final-third			Late-stage 95th
Proposed-Hybrid	Proposed-Local		Proposed-Hybrid	Proposed-Local		Proposed-Hybrid	Proposed-Local
0.0515167	0.108132		0.088595	0.177345		0.1645	0.3717
0.0631317	0.0798233		0.122325	0.172655		0.2263	0.337
0.0485867	0.0902167		0.08246	0.186585		0.1333	0.406
0.05283	0.111073		0.087375	0.19284		0.188	0.3163
0.0575067	0.0859583		0.100075	0.170735		0.2323	0.4068
0.0455117	0.0644683		0.058505	0.131255		0.1328	0.216
0.04293	0.090905		0.056105	0.158425		0.128	0.358
0.049635	0.094845		0.104575	0.098695		0.1802	0.2608
0.0493533	0.0905917		0.065975	0.158525		0.1635	0.3098
0.0539333	0.0970533		0.08502	0.184915		0.1721	0.4608
P value	1.4001e-06		P value	2.89357e-06		P value	1.35634e-05

## Sheet: cost
LowTx	Run 1	Run 2	Run 3	Run 4	Run 5	Run 6	Run 7	Run 8	Run 9	Run 10		average	standard deviation	95% CL
DARCR	143937	143939	144484	143805	144452	144453	144288	144530	144298	144348		144253	262.704	187.927
MBC-Based	66710	66676	66548	66545	66588	66688	66563	66778	66641	66615		66635.2	77.5038	55.4429
Proposed-Local	300480	355563	279364	265451	258653	271354	297208	341263	317107	332621		301906	33777	24162.6
Proposed-Hybrid	111330	160972	173922	173023	167185	151862	156518	165486	153598	173895		158779	18596.2	13302.9
HEED-Based	228417	229314	227805	228829	228211	228136	228826	227520	229418	228721		228520	617.443	441.692
HighTx	Run 1	Run 2	Run 3	Run 4	Run 5	Run 6	Run 7	Run 8	Run 9	Run 10		average	standard deviation	95% CL
DARCR	46373	45947	45011	44200	46442	46737	46215	46897	44992	45724		45853.8	871.01	623.083
MBC-Based	48996	49096	48825	48921	48992	48411	48943	49050	48821	48840		48889.5	192.749	137.885
Proposed-Local	49919	54480	47882	46806	44098	47150	49720	53610	49938	50454		49405.7	3118.21	2230.63
Proposed-Hybrid	53674	55458	52026	53003	52633	50888	52675	49239	52975	49806		52237.7	1846.38	1320.82
HEED-Based	48453	48195	48280	48885	48703	48258	48379	48449	48188	48736		48452.6	244.823	175.136
LowTx+3*HighTx	Run 1	Run 2	Run 3	Run 4	Run 5	Run 6	Run 7	Run 8	Run 9	Run 10		average	standard deviation	95% CL
DARCR	283056	281780	279517	276405	283778	284664	282933	285221	279274	281520		281815	2737.7	1958.43
MBC-Based	213698	213964	213023	213308	213564	211921	213392	213928	213104	213135		213304	588.386	420.906
Proposed-Local	450237	519003	423010	405869	390947	412804	446368	502093	466921	483983		450124	42786.5	30607.6
Proposed-Hybrid	272352	327346	330000	332032	325084	304526	314543	313203	312523	323313		315492	17556.3	12559
HEED-Based	373776	373899	372645	375484	374320	372910	373963	372867	373982	374929		373878	906	648.113
LowTx+10*HighTx	Run 1	Run 2	Run 3	Run 4	Run 5	Run 6	Run 7	Run 8	Run 9	Run 10		average	standard deviation	95% CL
DARCR	607667	603409	594594	585805	608872	611823	606438	613500	594218	601588		602791	8827.7	6314.96
MBC-Based	556670	557636	554798	555755	556508	550798	555993	557278	554851	555015		555530	1934.07	1383.55
Proposed-Local	799670	900363	758184	733511	699633	742854	794408	877363	816487	837161		795963	64193.7	45921.4
Proposed-Hybrid	648070	715552	694182	703053	693515	660742	683268	657876	683348	671955		681156	21427.6	15328.4
HEED-Based	712947	711264	710605	717679	715241	710716	712616	712010	711298	716081		713046	2458.1	1758.42
LowTx+256*HighTx	Run 1	Run 2	Run 3	Run 4	Run 5	Run 6	Run 7	Run 8	Run 9	Run 10		average	standard deviation	95% CL
DARCR	12015425	11906371	11667300	11459005	12033604	12109125	11975328	12150162	11662250	11849692		1.18828e+07	223093	159591
MBC-Based	12609686	12635252	12565748	12590321	12608540	12459904	12595971	12623578	12564817	12569655		1.25823e+07	49348.9	35302.1
Proposed-Local	13079744	14302443	12537156	12247787	11547741	12341754	13025528	14065423	13101235	13248845		1.29498e+07	830517	594116
Proposed-Hybrid	13851874	14358220	13492578	13741791	13641233	13179190	13641318	12770670	13715198	12924231		1.35316e+07	466839	333957
HEED-Based	12632385	12567234	12587485	12743389	12696179	12582184	12613850	12630464	12565546	12705137		1.26324e+07	62609.8	44788.4

## Sheet: HOP
Average HOP	Run 1	Run 2	Run 3	Run 4	Run 5	Run 6	Run 7	Run 8	Run 9	Run 10		average	standard deviation	95% CL
DARCR	3.24023	3.2833	3.1961	3.20673	3.2381	3.24218	3.24977	3.18703	3.2691	3.28557		3.23981	0.034546	0.0247127
MBC-Based	3.19425	3.26352	3.25418	3.18257	3.25892	3.27847	3.33077	3.29243	3.2713	3.23463		3.2561	0.0439527	0.0314418
Proposed-Local	3.51453	3.4307	3.52242	3.38908	3.37535	3.3394	3.35197	3.0525	3.0063	3.17448		3.31567	0.179894	0.128688
Proposed-Hybrid	3.19532	3.12657	3.24087	3.18515	3.18983	3.20768	3.24152	3.3144	3.38292	3.33118		3.24154	0.0786606	0.0562704
HEED-Based	3.22815	3.22395	3.21523	3.22678	3.2558	3.23792	3.28062	3.20285	3.2577	3.25597		3.2385	0.0236068	0.0168873
Max HOP	Run 1	Run 2	Run 3	Run 4	Run 5	Run 6	Run 7	Run 8	Run 9	Run 10		average	standard deviation	95% CL
DARCR	11	11	10	10	11	10	11	11	11	10		10.6	0.516398	0.369409
MBC-Based	12	12	13	12	11	13	14	12	13	13		12.5	0.849837	0.607936
Proposed-Local	9	12	10	9	10	9	10	11	10	8		9.8	1.13529	0.812139
Proposed-Hybrid	9	9	11	9	10	10	9	10	10	9		9.6	0.699206	0.500182
HEED-Based	9	10	10	10	10	10	10	10	10	10		9.9	0.316228	0.226216
